# Supplementary material for: High Tumor-Infiltrating Lymphocyte Count Is Associated with Distinct Gene Expression Profile and Longer Patient Survival in Advanced Ovarian Cancer
Source: Int J Mol Sci. 2023 Sep 5;24(18):13684. doi: 10.3390/ijms241813684 (PMC10530512; doi:10.3390/ijms241813684)
Supplement: Supplementary file 1 [file ijms-24-13684-s001.zip]

Archive with 3 entries (3 files):
- ijms-2562375_Suppl_Figs,_Tables_1_2_and_Methods.pdf
- ijms-2562375_Suppl_Table_S3.xlsx
- ijms-2562375_Suppl_Table_S4.xlsx
