# Supplementary material for: High Tumor-Infiltrating Lymphocyte Count Is Associated with Distinct Gene Expression Profile and Longer Patient Survival in Advanced Ovarian Cancer
Source: Int J Mol Sci. 2023 Sep 5;24(18):13684. doi: 10.3390/ijms241813684 (PMC10530512; doi:10.3390/ijms241813684)
Supplement: Supplementary file 1 [file ijms-24-13684-s001.zip › ijms-2562375_Suppl_Table_S3.xlsx]

## Sheet: Gene list
		Group comparisons [-log2FoldChange (FDR adjusted p-value)]													Functional Annotation																									Cancer-Immunity Cycle Annotations
Approved gene symbol	Approved gene name	Prognosis: Good (ref.) vs. Poor	ASA Physical Status score: I (ref.) vs. II	ASA Physical Status score: I (ref.) vs. III	ASA Physical Status score: II (ref.) vs. III	Stage T: I (ref.) vs. II-III	CD4 IHC categories: 0% (ref.) vs. 1-5%	CD4 IHC categories: 0% (ref.) vs. 5% <	CD4 IHC categories: 1-5% (ref.) vs. 5% <	CD8 IHC categories: 0-5% (ref.) vs. 6-15%	CD8 IHC categories: 0-5% (ref.) vs. 15% <	CD8 IHC categories: 6-15% (ref.) vs. 15% <	CD45 IHC categories: 0-15% (ref.) vs. 15% <	The number of comparisons in which the gene differentially expressed	Angiogenesis	Antigen Presentation	Apoptosis	Autophagy	Cell Proliferation	Costimulatory Signaling	Cytokine and Chemokine Signaling	Cytotoxicity	DNA Damage Repair	Epigenetic Regulation	Hedgehog Signaling	Hypoxia	Immune Cell Adhesion and Migration	Interferon Signaling	JAK-STAT Signaling	Lymphoid Compartment	MAPK	Matrix Remodeling and Metastasis	Metabolic Stress	Myeloid Compartment	NF-kappaB Signaling	Notch Signaling	PI3K-Akt	TGF-beta Signaling	Wnt Signaling	Cancer Antigen Presentation	Cell Cycle and Proliferation	Common Signaling Pathways	Immune Cell Localization to Tumors	Immunometabolism	Internal Reference Genes	Killing of Cancer Cells	Myeloid Cell Activity	NK Cell Activity	Recognition of Cancer Cells by T-cells
ADM	adrenomedullin	n.s.	n.s.	n.s.	+1.6201 (p = 0.0306)	n.s.	n.s.	n.s.	-1.7737 (p = 0.0276)	+2.1631 (p = 0.0062)	n.s.	n.s.	n.s.	3	-	-	-	-	-	-	-	-	-	-	-	-	-	-	-	-	-	-	-	-	-	-	-	-	-	-	-	-	-	+	-	-	-	-	-
ANGPT1	angiopoietin 1	n.s.	n.s.	n.s.	-1.9711 (p = 0.0314)	n.s.	n.s.	n.s.	n.s.	n.s.	n.s.	n.s.	n.s.	1	+	-	-	-	-	-	-	-	-	-	-	+	-	-	-	-	+	-	-	+	-	-	+	-	-	-	-	+	-	-	-	-	+	-	-
ANGPTL4	angiopoietin like 4	n.s.	n.s.	n.s.	n.s.	n.s.	n.s.	n.s.	-1.7170 (p = 0.0323)	n.s.	n.s.	n.s.	n.s.	1	+	-	-	-	-	-	-	-	-	-	-	-	-	-	-	-	-	-	-	-	-	-	-	-	-	-	-	-	-	+	-	-	-	-	-
ARG2	arginase 2	n.s.	n.s.	n.s.	n.s.	n.s.	n.s.	+1.9951 (p = 0.0232)	n.s.	n.s.	n.s.	n.s.	n.s.	1	-	-	-	-	-	-	-	-	-	-	-	-	-	-	-	-	-	-	-	-	-	-	-	-	-	+	-	-	-	-	-	-	+	-	-
BATF3	basic leucine zipper ATF-like transcription factor 3	n.s.	+1.5538 (p = 0.0464)	n.s.	n.s.	n.s.	+1.6164 (p = 0.0270)	+1.5658 (p = 0.0356)	n.s.	n.s.	n.s.	n.s.	+1.3049 (p = 0.0499)	4	-	+	-	-	-	-	-	-	-	-	-	-	-	-	-	-	-	-	-	-	-	-	-	-	-	+	-	+	+	+	-	-	+	-	-
BAX	BCL2 associated X (apoptosis regulator)	n.s.	n.s.	n.s.	n.s.	n.s.	+1.1983 (p = 0.0453)	n.s.	n.s.	n.s.	n.s.	n.s.	n.s.	1	-	-	+	-	-	-	-	-	-	-	-	-	-	-	-	-	-	-	-	-	-	-	-	-	-	-	+	+	-	-	-	+	-	-	-
BBC3	BCL2 binding component 3	n.s.	n.s.	n.s.	n.s.	n.s.	n.s.	n.s.	n.s.	n.s.	n.s.	n.s.	+1.1422 (p = 0.0243)	1	-	-	+	-	-	-	-	+	-	-	-	-	-	-	-	-	-	-	-	-	-	-	-	-	-	-	-	+	-	-	-	+	-	-	-
BRCA2	BRCA2 DNA repair associated	n.s.	-1.1530 (p = 0.0193)	-0.9317 (p = 0.0440)	n.s.	n.s.	n.s.	n.s.	n.s.	n.s.	n.s.	n.s.	n.s.	2	-	-	-	-	+	-	-	-	+	-	-	-	-	-	-	-	-	-	-	-	-	-	-	-	-	-	-	-	-	-	-	-	-	-	-
C5AR1	complement C5a receptor 1	n.s.	+1.4966 (p = 0.0464)	n.s.	n.s.	n.s.	n.s.	n.s.	n.s.	n.s.	n.s.	n.s.	+1.2691 (p = 0.0286)	2	-	-	-	-	-	-	-	-	-	-	-	-	-	-	-	-	-	-	-	+	-	-	-	-	-	-	-	-	-	-	-	-	+	-	-
CBLC	Cbl proto-oncogene C	n.s.	n.s.	n.s.	n.s.	n.s.	n.s.	n.s.	-1.7737 (p = 0.0319)	n.s.	n.s.	-1.9893 (p = 0.0486)	n.s.	2	-	-	-	-	-	-	-	+	-	-	-	-	-	-	-	-	-	-	-	-	-	-	-	-	-	-	-	-	-	-	-	+	-	-	-
CCL20	C-C motif chemokine ligand 20	n.s.	n.s.	n.s.	+2.2600 (p = 0.0224)	n.s.	n.s.	n.s.	n.s.	n.s.	n.s.	n.s.	n.s.	1	-	-	-	-	-	-	+	-	-	-	-	-	-	-	-	-	-	-	-	+	-	-	-	-	-	-	-	-	+	-	-	-	+	-	-
CCL7	C-C motif chemokine ligand 7	-1.14242(p = 0.0475)	n.s.	n.s.	n.s.	n.s.	n.s.	n.s.	n.s.	n.s.	n.s.	n.s.	n.s.	1	-	-	-	-	-	-	+	-	-	-	-	-	-	-	-	-	-	-	-	-	-	-	-	-	-	-	-	-	+	-	-	-	-	-	-
CCL8	C-C motif chemokine ligand 8	n.s.	n.s.	-2.0613 (p = 0.0295)	-1.8907 (p = 0.0360)	-1.9366 (p = 0.0189)	n.s.	n.s.	n.s.	n.s.	n.s.	n.s.	n.s.	3	-	-	-	-	-	-	+	-	-	-	-	-	-	-	-	-	-	-	-	+	-	-	-	-	-	-	-	-	+	-	-	-	+	-	-
CCND2	cyclin D2	n.s.	n.s.	n.s.	-2.2085 (p = 0.0306)	n.s.	n.s.	n.s.	n.s.	n.s.	n.s.	n.s.	n.s.	1	+	-	-	-	+	-	-	-	-	-	-	-	-	-	+	-	-	-	-	-	-	-	+	-	+	-	-	-	-	-	-	-	-	-	-
CD14	CD14 molecule	n.s.	n.s.	n.s.	-0.8408 (p = 0.0376)	n.s.	n.s.	n.s.	n.s.	n.s.	n.s.	n.s.	n.s.	1	-	-	+	-	-	-	-	-	-	-	-	-	-	-	-	-	+	-	-	+	-	-	-	-	-	+	-	-	+	-	-	-	+	-	-
CD163	CD163 molecule	n.s.	n.s.	n.s.	-1.1014 (p = 0.0376)	n.s.	n.s.	n.s.	n.s.	n.s.	n.s.	n.s.	n.s.	1	-	-	-	-	-	-	-	-	-	-	-	-	-	-	-	-	-	-	-	-	-	-	-	-	-	-	-	-	+	-	-	-	+	-	-
CD28	CD28 molecule	n.s.	n.s.	n.s.	n.s.	n.s.	n.s.	n.s.	n.s.	n.s.	n.s.	n.s.	+1.0325 (p = 0.0499)	1	-	-	-	-	-	+	-	-	-	-	-	-	+	-	-	+	-	-	-	-	-	-	-	-	-	-	-	-	-	-	-	-	-	-	+
CD47	CD47 molecule	n.s.	n.s.	n.s.	n.s.	n.s.	n.s.	n.s.	n.s.	n.s.	n.s.	n.s.	-1.2145 (p = 0.0499)	1	-	-	-	-	-	-	-	+	-	-	-	-	-	-	-	-	-	+	-	+	-	-	-	-	-	-	-	-	+	-	-	+	+	-	-
CD6	CD6 molecule	n.s.	n.s.	n.s.	n.s.	n.s.	n.s.	n.s.	n.s.	-1.0887 (p = 0.0338)	n.s.	+1.1031 (p = 0.0486)	n.s.	2	-	-	-	-	-	-	-	-	-	-	-	-	+	-	-	+	-	-	-	-	-	-	-	-	-	-	-	-	+	-	-	-	-	-	-
CD69	CD69 molecule	+1.1933 (p = 0.0475)	n.s.	n.s.	n.s.	n.s.	n.s.	n.s.	n.s.	n.s.	n.s.	n.s.	n.s.	1	-	-	-	-	-	+	-	-	-	-	-	-	-	-	-	-	-	-	-	-	-	-	-	-	-	-	-	-	+	-	-	+	+	-	+
CD70	CD70 molecule	n.s.	n.s.	n.s.	n.s.	n.s.	n.s.	+2.1995 (p = 0.0232)	n.s.	n.s.	n.s.	n.s.	+1.7443 (p = 0.0243)	2	-	-	-	-	-	+	-	-	-	-	-	-	-	-	-	+	-	-	-	-	+	-	-	-	-	-	+	-	+	+	-	+	+	-	+
CD79B	CD79b molecule	n.s.	n.s.	n.s.	n.s.	-1.1124 (p = 0.0403)	n.s.	n.s.	n.s.	n.s.	n.s.	n.s.	n.s.	1	-	-	-	-	-	-	-	-	-	-	-	-	-	-	-	+	-	-	-	-	-	-	-	-	-	+	-	-	+	-	-	-	-	-	-
CD8A	CD8 subunit alpha	n.s.	n.s.	n.s.	n.s.	-1.0277 (p = 0.0500)	n.s.	n.s.	n.s.	n.s.	n.s.	n.s.	n.s.	1	-	+	-	-	-	-	-	-	-	-	-	-	+	-	-	+	-	-	-	-	-	-	-	-	-	+	-	-	+	-	-	+	+	-	+
CD8B	CD8 subunit beta	n.s.	n.s.	n.s.	n.s.	-1.5974 (p = 0.0471)	n.s.	n.s.	n.s.	n.s.	n.s.	n.s.	n.s.	1	-	+	-	-	-	-	-	-	-	-	-	-	+	-	-	+	-	-	-	-	-	-	-	-	-	-	-	-	+	-	-	-	-	-	-
CDH5	cadherin 5	n.s.	+1.1087 (p = 0.0464)	n.s.	n.s.	n.s.	n.s.	n.s.	n.s.	n.s.	n.s.	n.s.	n.s.	1	-	-	-	-	-	-	-	-	-	-	-	-	+	-	-	-	-	-	-	-	-	-	-	-	-	-	-	-	+	-	-	-	-	-	-
CDKN2A	cyclin dependent kinase inhibitor 2A	-0.9712 (p = 0.0475)	n.s.	n.s.	n.s.	n.s.	n.s.	n.s.	n.s.	n.s.	n.s.	n.s.	n.s.	1	-	-	-	-	+	-	-	-	-	-	-	-	-	-	-	-	-	-	+	-	-	-	-	-	-	-	+	-	-	-	-	-	-	-	-
CDKN2B	cyclin dependent kinase inhibitor 2B	n.s.	n.s.	n.s.	n.s.	n.s.	+1.7653 (p = 0.0485)	n.s.	n.s.	n.s.	n.s.	n.s.	n.s.	1	-	-	-	-	+	-	-	-	-	-	-	-	-	-	-	-	-	-	+	-	-	-	-	+	-	-	+	+	-	-	-	-	-	-	-
CENPF	centromere protein F	n.s.	n.s.	n.s.	n.s.	-1.1873 (p = 0.0471)	n.s.	n.s.	n.s.	n.s.	n.s.	n.s.	n.s.	1	-	-	-	-	+	-	-	-	-	-	-	-	-	-	-	-	-	-	-	-	-	-	-	-	-	-	+	-	-	-	-	-	-	-	-
CMKLR1	chemerin chemokine-like receptor 1	n.s.	n.s.	n.s.	-1.7195 (p = 0.0123)	n.s.	n.s.	n.s.	n.s.	n.s.	n.s.	n.s.	n.s.	1	-	-	-	-	-	-	-	-	-	-	-	-	-	-	-	-	-	-	-	-	-	-	-	-	-	+	-	-	+	-	-	+	+	-	-
CNTFR	ciliary neurotrophic factor receptor	n.s.	n.s.	n.s.	n.s.	-2.8347 (p = 0.0018)	n.s.	n.s.	n.s.	n.s.	n.s.	n.s.	n.s.	1	-	-	-	-	-	-	-	+	-	-	-	-	-	-	+	-	-	-	-	-	-	-	-	-	-	-	-	-	-	-	-	+	-	-	-
COL11A1	collagen type XI alpha 1 chain	-2.2376 (p = 0.0197)	n.s.	n.s.	-3.4555 (p < 0.0001)	-2.4622 (p = 0.0068)	n.s.	-2.9573 (p = 0.0287)	n.s.	n.s.	n.s.	n.s.	n.s.	4	-	-	-	-	-	-	-	-	-	-	-	-	-	-	-	-	-	+	-	+	-	-	-	-	-	-	-	+	-	-	-	-	+	-	-
COL11A2	collagen type XI alpha 2 chain	-1.7065 (p = 0.0108)	n.s.	n.s.	n.s.	n.s.	n.s.	-2.1522 (p = 0.0232)	n.s.	n.s.	n.s.	n.s.	n.s.	2	-	-	-	-	-	-	-	-	-	-	-	-	-	-	-	-	-	+	-	-	-	-	-	-	-	-	-	+	-	-	-	-	-	-	-
COL17A1	collagen type XVII alpha 1 chain	+3.2512 (p = 0.0133)	n.s.	+3.9151 (p = 0.0157)	n.s.	n.s.	+3.6919 (p = 0.0493)	n.s.	n.s.	n.s.	n.s.	n.s.	n.s.	3	-	-	-	-	-	-	-	-	-	-	-	-	-	-	-	-	-	+	-	+	-	-	-	-	-	-	-	-	-	-	-	-	+	-	-
COMP	cartilage oligomeric matrix protein	-2.2855 (p = 0.0423)	n.s.	n.s.	n.s.	-2.3626 (p = 0.0298)	n.s.	-3.1910 (p = 0.0232)	n.s.	n.s.	n.s.	n.s.	n.s.	3	-	-	-	-	-	-	-	-	-	-	-	-	-	-	-	-	-	+	-	-	-	-	+	-	-	-	-	+	-	-	-	-	-	-	-
CPA3	carboxypeptidase A3	n.s.	n.s.	n.s.	n.s.	n.s.	n.s.	+1.7742 (p = 0.0356)	n.s.	n.s.	n.s.	n.s.	+1.3640 (p = 0.0499)	2	-	-	-	-	-	-	-	-	-	-	-	-	-	-	-	-	-	-	-	-	-	-	-	-	-	-	-	-	+	-	-	-	-	-	-
CRABP2	cellular retinoic acid binding protein 2	n.s.	n.s.	n.s.	n.s.	n.s.	n.s.	n.s.	n.s.	n.s.	n.s.	n.s.	-2.7742 (p = 0.0177)	1	-	-	-	-	-	-	-	-	-	-	-	-	-	-	-	-	-	-	-	+	-	-	-	-	-	-	-	-	-	-	-	-	+	-	-
CTAG1B	cancer/testis antigen 1B	n.s.	-4.4703 (p = 0.0464)	n.s.	n.s.	n.s.	n.s.	n.s.	n.s.	n.s.	n.s.	n.s.	n.s.	1	-	-	-	-	-	-	-	-	-	-	-	-	-	-	-	-	-	-	-	-	-	-	-	-	-	-	-	-	-	-	-	-	-	-	+
CXCL12	C-X-C motif chemokine ligand 12	n.s.	n.s.	n.s.	-2.2837 (p = 0.0139)	n.s.	n.s.	n.s.	n.s.	n.s.	n.s.	n.s.	n.s.	1	-	-	-	-	-	-	+	-	-	-	-	-	+	-	-	-	-	-	-	+	-	-	-	-	-	+	-	-	+	-	-	-	+	-	-
CXCL16	C-X-C motif chemokine ligand 16	n.s.	n.s.	+1.5267 (p = 0.0318)	+1.7348 (p = 0.0090)	n.s.	n.s.	n.s.	n.s.	n.s.	n.s.	n.s.	n.s.	2	-	-	-	-	-	-	+	-	-	-	-	-	-	-	-	+	-	-	-	-	-	-	-	-	-	-	-	-	+	-	-	+	-	-	-
CXCL5	C-X-C motif chemokine ligand 5	n.s.	n.s.	n.s.	n.s.	n.s.	n.s.	n.s.	n.s.	+2.4892 (p = 0.0189)	n.s.	n.s.	n.s.	1	-	-	-	-	-	-	+	-	-	-	-	-	-	-	-	-	-	-	-	+	-	-	-	-	-	-	-	-	+	-	-	-	+	-	-
CXCL6	C-X-C motif chemokine ligand 6	n.s.	n.s.	n.s.	n.s.	n.s.	n.s.	n.s.	n.s.	n.s.	n.s.	-2.5726 (p = 0.0486)	-2.2328 (p = 0.0197)	2	-	-	-	-	-	-	+	-	-	-	-	-	-	-	-	-	-	-	-	+	-	-	-	-	-	-	-	-	+	-	-	-	+	-	-
CST2	cystatin SA	-2.0040 (p = 0.0333)	n.s.	n.s.	n.s.	-1.8682 (p = 0.0500)	n.s.	n.s.	-2.1938 (p = 0.0323)	n.s.	n.s.	n.s.	n.s.	3	-	-	-	-	-	-	-	-	-	-	-	-	-	-	-	-	-	-	-	-	-	-	-	-	-	+	-	-	-	-	-	-	-	-	-
DEPTOR	DEP domain containing MTOR interacting protein	n.s.	n.s.	n.s.	n.s.	+1.4744 (p = 0.0012)	n.s.	n.s.	n.s.	n.s.	n.s.	n.s.	n.s.	1	-	-	-	+	-	-	-	-	-	-	-	-	-	-	-	-	-	-	+	-	-	-	-	-	-	-	-	-	-	+	-	-	-	-	-
DKK1	dickkopf WNT signaling pathway inhibitor 1	-1.3676 (p = 0.0194)	n.s.	n.s.	n.s.	n.s.	n.s.	n.s.	n.s.	n.s.	n.s.	n.s.	n.s.	1	-	-	-	-	-	-	-	-	-	-	-	-	-	-	-	-	-	-	-	-	-	-	-	-	+	-	-	+	-	-	-	-	-	-	-
DNMT1	DNA methyltransferase 1	n.s.	n.s.	n.s.	n.s.	-1.1044 (p = 0.0189)	n.s.	n.s.	n.s.	n.s.	n.s.	n.s.	n.s.	1	-	-	-	-	-	-	-	-	-	+	-	-	-	-	-	-	-	-	-	-	-	-	-	-	-	-	-	-	-	-	-	-	-	-	-
DPP4	dipeptidyl peptidase 4	+2.3229 (p = 0.0108)	n.s.	n.s.	n.s.	n.s.	n.s.	n.s.	n.s.	n.s.	n.s.	n.s.	n.s.	1	-	-	-	-	-	+	-	-	-	-	-	-	-	-	-	+	-	-	-	-	-	-	-	-	-	-	-	-	+	+	-	-	+	-	+
DTX3L	deltex E3 ubiquitin ligase 3L	n.s.	n.s.	n.s.	+1.0723 (p = 0.0314)	n.s.	n.s.	n.s.	n.s.	n.s.	n.s.	n.s.	n.s.	1	-	+	-	-	-	-	-	-	-	-	-	-	-	-	-	-	-	-	-	-	-	+	-	-	-	-	-	-	-	-	-	-	-	-	-
DUSP1	dual specificity phosphatase 1	n.s.	n.s.	n.s.	n.s.	+1.8006 (p = 0.0280)	n.s.	n.s.	n.s.	n.s.	n.s.	n.s.	n.s.	1	-	-	-	-	-	-	-	-	-	-	-	-	-	-	-	-	+	-	-	-	-	-	-	-	-	-	-	+	-	-	-	-	-	-	-
DUSP5	dual specificity phosphatase 5	n.s.	n.s.	+1.8962 (p = 0.0412)	n.s.	n.s.	+2.1650 (p = 0.0246)	n.s.	n.s.	n.s.	n.s.	n.s.	n.s.	2	-	-	-	-	-	-	-	-	-	-	-	-	-	-	-	-	+	-	-	-	-	-	-	-	-	-	-	+	-	-	-	-	-	-	-
EGR1	early growth response 1	n.s.	n.s.	n.s.	n.s.	+1.7731 (p = 0.0442)	n.s.	n.s.	n.s.	n.s.	n.s.	n.s.	n.s.	1	-	-	-	-	-	+	-	-	-	-	-	-	-	+	-	+	-	-	-	-	-	-	-	-	-	-	-	-	+	+	-	-	+	-	+
EIF4EBP1	eukaryotic translation initiation factor 4E binding protein 1	n.s.	n.s.	n.s.	n.s.	-1.1324 (p = 0.0047)	n.s.	n.s.	n.s.	n.s.	n.s.	n.s.	n.s.	1	-	-	-	-	-	-	-	-	-	-	-	+	-	-	-	-	-	-	+	-	-	-	+	-	-	-	-	-	-	+	-	-	-	-	-
F2RL1	F2R like trypsin receptor 1	n.s.	n.s.	+1.7058 (p = 0.0295)	+2.1834 (p = 0.0007)	n.s.	n.s.	n.s.	n.s.	n.s.	n.s.	n.s.	n.s.	2	-	-	-	-	-	-	-	-	-	-	-	-	-	-	-	+	-	-	-	-	-	-	-	-	-	-	-	-	+	+	-	-	+	-	+
FAP	fibroblast activation protein alpha	n.s.	n.s.	-1.2238 (p = 0.0364)	-1.2314 (p = 0.0293)	n.s.	n.s.	n.s.	n.s.	n.s.	n.s.	n.s.	n.s.	2	-	-	-	-	-	-	-	-	-	-	-	-	-	-	-	-	-	-	-	-	-	-	-	-	-	-	-	-	+	-	-	-	+	-	-
FOSL1	FOS like 1, AP-1 transcription factor subunit	n.s.	n.s.	n.s.	+1.4941 (p = 0.0360)	n.s.	n.s.	n.s.	n.s.	n.s.	n.s.	n.s.	n.s.	1	-	-	-	-	-	-	-	-	-	-	-	-	-	-	-	-	-	-	-	+	-	-	-	-	+	-	-	+	-	-	-	-	+	-	-
FUT4	fucosyltransferase 4	+1.4673 (p = 0.0108)	n.s.	n.s.	n.s.	n.s.	n.s.	n.s.	n.s.	n.s.	n.s.	n.s.	n.s.	1	-	-	-	-	-	-	-	-	-	-	-	-	-	-	-	-	-	-	-	-	-	-	-	-	-	-	-	-	-	+	-	-	-	-	-
FZD8	frizzled class receptor 8	n.s.	n.s.	n.s.	n.s.	n.s.	n.s.	n.s.	-2.0861 (p = 0.0152)	n.s.	n.s.	n.s.	n.s.	1	-	-	-	-	-	-	-	-	-	-	-	-	-	-	-	-	-	-	-	-	-	-	-	-	+	-	-	+	-	-	-	-	-	-	-
GMIP	GEM interacting protein	n.s.	n.s.	n.s.	n.s.	n.s.	n.s.	n.s.	-1.3498 (p = 0.0323)	n.s.	n.s.	n.s.	n.s.	1	-	-	-	-	-	-	-	-	-	-	-	-	-	-	-	-	-	-	-	-	-	-	-	-	-	-	-	+	-	-	-	-	-	-	-
GPC4	glypican 4	n.s.	n.s.	n.s.	n.s.	n.s.	n.s.	n.s.	n.s.	n.s.	n.s.	-2.0551 (p = 0.0486)	n.s.	1	-	-	-	-	-	-	-	-	-	-	-	-	-	-	-	-	-	-	-	-	-	-	-	-	+	-	-	+	-	-	-	-	-	-	-
HELLS	helicase, lymphoid specific	n.s.	n.s.	n.s.	n.s.	n.s.	+1.8099 (p = 0.0493)	n.s.	n.s.	n.s.	n.s.	n.s.	n.s.	1	-	-	-	-	-	-	-	-	-	+	-	-	-	-	-	-	-	-	-	-	-	-	-	-	-	-	-	-	-	-	-	-	-	-	-
HK1	hexokinase 1	n.s.	n.s.	n.s.	n.s.	n.s.	+1.1231 (p = 0.0485)	n.s.	n.s.	n.s.	n.s.	n.s.	n.s.	1	-	-	-	-	-	-	-	-	-	-	-	+	-	-	-	-	-	-	+	-	-	-	-	-	-	-	-	-	-	+	-	-	-	-	-
HLA-DQA1	major histocompatibility complex, class II, DQ alpha 1	+3.6759 (p = 0.0128)	n.s.	n.s.	n.s.	+3.2589 (p = 0.0453)	n.s.	n.s.	n.s.	n.s.	n.s.	n.s.	n.s.	2	-	+	-	-	-	+	-	-	-	-	-	-	+	+	-	-	-	-	-	-	-	-	-	-	-	+	-	-	+	-	-	+	-	-	-
HLA-DQA2	major histocompatibility complex, class II, DQ alpha 2	n.s.	n.s.	n.s.	+2.3597 (p = 0.0122)	n.s.	n.s.	n.s.	n.s.	n.s.	n.s.	n.s.	n.s.	1	-	+	-	-	-	+	-	-	-	-	-	-	+	+	-	-	-	-	-	-	-	-	-	-	-	+	-	-	+	-	-	+	-	-	+
HLA-DQB1	major histocompatibility complex, class II, DQ beta 1	+3.3998 (p = 0.0108)	+4.5419 (p = 0.0179)	n.s.	-3.5991 (p = 0.0354)	n.s.	n.s.	n.s.	n.s.	n.s.	n.s.	n.s.	n.s.	3	-	+	-	-	-	+	-	-	-	-	-	-	+	+	-	-	-	-	-	-	-	-	-	-	-	+	-	-	+	-	-	+	+	-	+
HLA-DRB5	major histocompatibility complex, class II, DR beta 5	+5.7446 (p < 0.0001)	+8.4321 (p < 0.0001)	n.s.	-7.0456 (p < 0.0001)	n.s.	n.s.	n.s.	n.s.	n.s.	n.s.	n.s.	n.s.	3	-	+	-	-	-	+	-	-	-	-	-	-	+	+	-	-	-	-	-	-	-	-	-	-	-	+	-	-	+	-	-	+	+	-	+
HSD11B1	hydroxysteroid 11-beta dehydrogenase 1	n.s.	n.s.	n.s.	n.s.	+1.4713 (p = 0.0048)	n.s.	n.s.	n.s.	n.s.	n.s.	n.s.	n.s.	1	-	-	-	-	-	-	-	-	-	-	-	-	-	-	-	-	-	-	-	-	-	-	-	-	-	-	-	-	+	-	-	-	-	-	-
ICAM1	intercellular adhesion molecule 1	n.s.	n.s.	n.s.	n.s.	-0.9073 (p = 0.0315)	n.s.	n.s.	n.s.	n.s.	n.s.	n.s.	n.s.	1	-	-	-	-	-	-	-	-	-	-	-	-	+	+	-	-	-	+	-	-	-	-	-	-	-	+	-	+	+	+	-	+	+	-	+
ICAM5	intercellular adhesion molecule 5	-1.9858 (p = 0.0459)	n.s.	n.s.	n.s.	-2.6020 (p = 0.0298)	n.s.	n.s.	n.s.	n.s.	n.s.	n.s.	n.s.	2	-	-	-	-	-	-	-	-	-	-	-	-	+	-	-	-	-	-	-	-	-	-	-	-	-	-	-	-	+	-	-	-	-	-	-
IFITM2	interferon induced transmembrane protein 2	n.s.	n.s.	n.s.	n.s.	+1.2275 (p = 0.0202)	n.s.	n.s.	n.s.	n.s.	n.s.	n.s.	n.s.	1	-	-	-	-	-	-	-	+	-	-	-	-	-	+	-	-	-	-	-	-	-	-	-	-	-	-	-	-	+	-	-	+	-	+	-
IHH	Indian hedgehog signaling molecule	n.s.	n.s.	n.s.	n.s.	+1.4890 (p = 0.0449)	n.s.	n.s.	n.s.	n.s.	n.s.	n.s.	n.s.	1	-	-	-	-	-	-	-	-	-	-	+	-	-	-	-	-	-	-	-	-	-	-	-	-	-	-	-	+	+	-	-	+	+	-	+
IL11	interleukin 11	n.s.	n.s.	n.s.	n.s.	n.s.	n.s.	n.s.	n.s.	n.s.	n.s.	-2.2160 (p = 0.0486)	n.s.	1	-	-	-	-	-	-	+	-	-	-	-	-	-	-	+	+	-	-	-	-	-	-	-	-	-	+	-	-	+	-	-	+	+	-	-
IL12RB2	interleukin 12 receptor subunit beta 2	n.s.	n.s.	n.s.	n.s.	n.s.	n.s.	+2.1116 (p = 0.0232)	n.s.	n.s.	n.s.	+1.9572 (p = 0.0486)	+2.0470 (p = 0.0002)	3	-	-	-	-	-	-	+	+	-	-	-	-	-	-	+	+	-	-	-	-	-	-	-	-	-	-	-	-	+	+	-	+	+	-	+
IL1RN	interleukin 1 receptor antagonist	n.s.	n.s.	n.s.	+1.4186 (p = 0.0383)	n.s.	n.s.	n.s.	n.s.	n.s.	n.s.	n.s.	n.s.	1	-	-	-	-	-	-	+	-	-	-	-	-	-	-	-	-	-	-	-	+	-	-	-	-	-	-	-	+	+	-	-	-	+	-	-
IL22RA1	interleukin 22 receptor subunit alpha 1	n.s.	n.s.	+2.4593 (p = 0.0440)	n.s.	n.s.	n.s.	n.s.	n.s.	n.s.	n.s.	n.s.	n.s.	1	-	-	-	-	-	-	+	+	-	-	-	-	-	-	+	-	-	-	-	-	-	-	-	-	-	-	-	-	+	-	-	+	-	-	-
IL32	interleukin 32	n.s.	n.s.	n.s.	+1.3930 (p = 0.0314)	n.s.	n.s.	n.s.	n.s.	n.s.	n.s.	n.s.	n.s.	1	-	-	-	-	-	-	+	-	-	-	-	-	-	-	-	-	-	-	-	-	-	-	-	-	-	-	-	-	+	-	-	-	+	-	-
IL6	interleukin 6	n.s.	+3.3282 (p = 0.0003)	n.s.	n.s.	n.s.	n.s.	+2.8485 (p = 0.0167)	n.s.	n.s.	n.s.	+1.9971 (p = 0.0486)	+2.0884 (p = 0.0499)	4	-	-	-	-	-	-	+	-	-	-	-	+	-	-	+	-	-	-	+	-	-	-	+	-	-	-	-	+	-	+	-	+	+	-	-
INHBA	inhibin subunit beta A	n.s.	n.s.	n.s.	-1.4477 (p = 0.0099)	-1.1055 (p = 0.0436)	n.s.	n.s.	n.s.	n.s.	n.s.	n.s.	n.s.	2	-	-	-	-	-	-	-	-	-	-	-	-	-	-	-	-	-	-	-	-	-	-	-	+	-	-	-	+	-	-	-	-	-	-	-
ITGA2	integrin subunit alpha 2	n.s.	n.s.	n.s.	n.s.	n.s.	n.s.	n.s.	-2.1781 (p = 0.0323)	n.s.	n.s.	n.s.	n.s.	1	-	-	-	-	-	-	-	-	-	-	-	-	+	-	-	-	-	+	-	-	-	-	+	-	-	-	-	-	+	-	-	-	-	-	-
ITGB3	integrin subunit beta 3	n.s.	n.s.	+2.5679 (p = 0.0428)	+3.1436 (p = 0.0067)	n.s.	n.s.	n.s.	n.s.	n.s.	n.s.	n.s.	n.s.	2	-	-	-	-	-	-	-	-	-	-	-	-	+	-	-	-	-	+	-	-	-	-	+	-	-	-	-	-	+	-	-	-	-	-	-
ITPK1	inositol-tetrakisphosphate 1-kinase	n.s.	n.s.	n.s.	n.s.	n.s.	+1.2138 (p = 0.0453)	n.s.	n.s.	n.s.	n.s.	n.s.	n.s.	1	+	-	-	-	-	-	-	-	-	-	-	-	-	-	-	-	-	-	-	-	-	-	-	-	-	-	-	-	-	-	-	-	-	-	-
KAT2B	lysine acetyltransferase 2B	n.s.	n.s.	n.s.	n.s.	+0.6325 (p = 0.0189)	n.s.	n.s.	n.s.	n.s.	n.s.	n.s.	n.s.	1	-	-	-	-	-	-	-	-	-	+	-	-	-	-	-	-	-	-	-	-	-	+	-	-	-	-	-	+	-	-	-	-	-	-	-
LAMB3	laminin subunit beta 3	n.s.	n.s.	n.s.	+2.0975 (p = 0.0354)	n.s.	n.s.	n.s.	n.s.	n.s.	n.s.	n.s.	n.s.	1	-	-	-	-	-	-	-	-	-	-	-	-	-	-	-	-	-	+	-	+	-	-	+	-	-	-	-	-	-	-	-	-	+	-	-
LILRA5	leukocyte immunoglobulin like receptor A5	n.s.	n.s.	n.s.	n.s.	n.s.	n.s.	n.s.	n.s.	n.s.	n.s.	+1.4304 (p = 0.0486)	n.s.	1	-	-	-	-	-	-	-	-	-	-	-	-	-	-	-	-	-	-	-	+	-	-	-	-	-	-	-	-	+	-	-	-	+	-	-
LTB	lymphotoxin beta	n.s.	n.s.	n.s.	n.s.	-1.9513 (p = 0.0251)	n.s.	n.s.	n.s.	n.s.	n.s.	n.s.	n.s.	1	-	-	-	-	-	-	-	-	-	-	-	-	-	-	-	-	-	-	-	-	+	-	-	-	-	-	+	-	-	-	-	+	+	-	-
LYZ	lysozyme	n.s.	n.s.	n.s.	+3.4788 (p = 0.0314)	n.s.	n.s.	n.s.	n.s.	n.s.	n.s.	n.s.	n.s.	1	-	-	-	-	-	-	-	-	-	-	-	-	-	-	-	-	-	-	-	+	-	-	-	-	-	-	-	-	+	-	-	-	+	-	-
MAGEA4	MAGE family member A4	n.s.	n.s.	-2.1811 (p = 0.0295)	-2.0136 (p = 0.0336)	n.s.	n.s.	n.s.	n.s.	n.s.	n.s.	n.s.	n.s.	2	-	-	-	-	-	-	-	-	-	-	-	-	-	-	-	-	-	-	-	-	-	-	-	-	-	-	-	-	-	-	-	-	-	-	-
MAGEC2	MAGE family member C2	n.s.	n.s.	n.s.	n.s.	-4.0374 (p = 0.0047)	n.s.	n.s.	n.s.	n.s.	n.s.	n.s.	n.s.	1	-	-	-	-	-	-	-	-	-	-	-	-	-	-	-	-	-	-	-	-	-	-	-	-	-	-	-	-	-	-	-	-	-	-	-
MAP3K5	mitogen-activated protein kinase kinase kinase 5	n.s.	n.s.	n.s.	n.s.	+1.4278 (p = 0.0068)	n.s.	n.s.	n.s.	n.s.	n.s.	n.s.	n.s.	1	-	-	-	-	-	-	-	-	-	-	-	-	-	-	-	-	+	-	+	-	-	-	-	-	-	-	-	+	-	-	-	-	-	-	-
MET	MET proto-oncogene, receptor tyrosine kinase	n.s.	n.s.	n.s.	n.s.	n.s.	+2.2225 (p = 0.0221)	n.s.	-1.7904 (p = 0.0433)	n.s.	n.s.	n.s.	n.s.	2	-	-	-	-	-	-	-	-	-	-	-	-	-	-	-	-	+	-	+	-	-	-	+	-	-	-	-	+	-	-	-	-	-	-	-
MMP1	matrix metallopeptidase 1	+3.5791 (p = 0.0108)	n.s.	+4.4548 (p = 0.0208)	+5.9739 (p = 0.0002)	+2.7882 (p = 0.0189)	n.s.	n.s.	n.s.	n.s.	n.s.	n.s.	n.s.	4	-	-	-	-	-	-	-	-	-	-	-	-	-	-	-	-	-	+	-	+	-	-	-	-	-	-	-	-	-	-	-	-	+	-	-
MMP7	matrix metallopeptidase 7	n.s.	n.s.	n.s.	n.s.	+2.2210 (p = 0.0449)	n.s.	n.s.	n.s.	n.s.	n.s.	n.s.	n.s.	1	-	-	-	-	-	-	-	-	-	-	-	-	-	-	-	-	-	+	-	-	-	-	-	-	+	-	-	+	-	-	-	-	-	-	-
MMP9	matrix metallopeptidase 9	n.s.	n.s.	n.s.	n.s.	-1.4448 (p = 0.0066)	n.s.	n.s.	n.s.	n.s.	n.s.	n.s.	n.s.	1	+	-	-	-	-	-	-	-	-	-	-	-	+	-	-	-	-	+	-	-	-	-	-	-	-	-	-	-	-	-	-	-	-	-	-
MRC1	mannose receptor C-type 1	n.s.	+1.1020 (p = 0.0478)	n.s.	n.s.	n.s.	n.s.	n.s.	n.s.	n.s.	n.s.	n.s.	n.s.	1	-	+	-	-	-	-	-	-	-	-	-	-	-	-	-	-	-	-	-	+	-	-	-	-	-	-	-	-	-	-	-	-	+	-	-
NFAM1	NFAT activating protein with ITAM motif 1	n.s.	n.s.	n.s.	n.s.	n.s.	n.s.	n.s.	n.s.	-1.2297 (p = 0.0071)	n.s.	+1.3413 (p = 0.0041)	n.s.	2	-	-	-	-	-	-	-	-	-	-	-	-	-	-	-	-	-	-	-	+	-	-	-	-	-	-	-	-	+	-	-	-	+	-	-
NFKB2	nuclear factor kappa B subunit 2	n.s.	n.s.	+1.4536 (p = 0.0454)	n.s.	n.s.	+1.7696 (p = 0.0143)	n.s.	n.s.	n.s.	n.s.	n.s.	n.s.	2	-	-	-	-	-	-	-	-	-	-	-	-	-	-	-	-	+	-	-	-	+	-	-	-	-	-	-	+	-	-	-	-	-	-	-
NID2	nidogen 2	n.s.	n.s.	n.s.	n.s.	+1.4872 (p = 0.0500)	n.s.	n.s.	n.s.	n.s.	n.s.	n.s.	n.s.	1	-	-	-	-	-	-	-	-	-	-	-	-	-	-	-	-	-	+	-	-	-	-	-	-	-	-	-	-	-	-	-	-	-	-	-
NT5E	5'-nucleotidase ecto	n.s.	n.s.	n.s.	n.s.	+1.5617 (p = 0.0048)	n.s.	n.s.	n.s.	n.s.	n.s.	n.s.	n.s.	1	-	-	-	-	-	-	-	-	-	-	-	-	-	-	-	-	-	-	-	-	-	-	-	-	-	-	-	-	+	-	-	-	+	-	+
OAS1	2'-5'-oligoadenylate synthetase 1	n.s.	n.s.	n.s.	+1.7495 (p = 0.0224)	n.s.	n.s.	n.s.	n.s.	n.s.	n.s.	n.s.	n.s.	1	-	-	-	-	-	-	-	+	-	-	-	-	-	+	-	-	-	-	-	-	-	-	-	-	-	-	-	-	-	+	-	+	+	-	-
OLR1	oxidized low density lipoprotein receptor 1	n.s.	n.s.	n.s.	n.s.	n.s.	-1.6218 (p = 0.0221)	n.s.	n.s.	n.s.	n.s.	n.s.	n.s.	1	-	-	-	-	-	-	-	-	-	-	-	-	-	-	-	-	-	-	-	+	-	-	-	-	-	-	-	-	-	-	-	-	+	-	-
P4HA1	prolyl 4-hydroxylase subunit alpha 1	n.s.	n.s.	n.s.	n.s.	n.s.	n.s.	n.s.	n.s.	n.s.	n.s.	-1.0680 (p = 0.0486)	n.s.	1	-	-	-	-	-	-	-	-	-	-	-	-	-	-	-	-	-	-	-	-	-	-	-	-	-	-	-	-	-	-	-	-	-	-	-
PARP12	poly(ADP-ribose) polymerase family member 12	n.s.	n.s.	n.s.	+1.1776 (p = 0.0273)	n.s.	n.s.	n.s.	n.s.	n.s.	n.s.	n.s.	n.s.	1	-	-	-	-	-	-	-	-	-	-	-	-	-	-	-	-	-	-	-	-	-	-	-	-	-	-	-	-	-	-	-	-	-	-	-
PC	pyruvate carboxylase	+0.8408 (p = 0.0475)	n.s.	n.s.	n.s.	n.s.	n.s.	n.s.	n.s.	n.s.	n.s.	n.s.	n.s.	1	-	-	-	-	-	-	-	-	-	-	-	-	-	-	-	-	-	-	+	-	-	-	-	-	-	-	-	-	-	+	-	-	-	-	-
PDZK1IP1	PDZK1 interacting protein 1	+2.5838 (p = 0.0128)	n.s.	+4.3885 (p < 0.0001)	+3.6087 (p < 0.0001)	n.s.	+3.5017 (p = 0.0111)	n.s.	n.s.	n.s.	n.s.	n.s.	n.s.	4	-	-	-	-	-	-	-	-	-	-	-	-	-	-	-	-	-	-	-	+	-	-	-	-	-	-	-	-	-	-	-	-	+	-	-
PIAS4	protein inhibitor of activated STAT 4	n.s.	n.s.	+1.1411 (p = 0.0364)	n.s.	n.s.	n.s.	n.s.	n.s.	n.s.	n.s.	n.s.	n.s.	1	-	-	-	-	+	-	-	-	+	-	-	-	-	-	+	-	-	-	-	-	-	-	-	-	-	-	-	-	-	-	-	-	-	-	-
PLA1A	phospholipase A1 member A	n.s.	n.s.	n.s.	n.s.	+1.5532 (p = 0.0047)	n.s.	n.s.	n.s.	n.s.	n.s.	n.s.	n.s.	1	-	-	-	-	-	-	-	-	-	-	-	-	-	-	-	-	+	-	-	-	-	-	-	-	-	-	-	+	-	-	-	-	-	-	-
PLA2G2A	phospholipase A2 group IIA	n.s.	+3.1638 (p = 0.0043)	+3.0327 (p = 0.0052)	n.s.	+2.1591 (p = 0.0500)	n.s.	n.s.	n.s.	n.s.	n.s.	n.s.	n.s.	3	-	-	-	-	-	-	-	-	-	-	-	-	-	-	-	-	+	-	-	-	-	-	-	-	-	-	-	+	-	-	-	-	-	-	-
PLOD2	procollagen-lysine,2-oxoglutarate 5-dioxygenase 2	n.s.	n.s.	n.s.	n.s.	n.s.	n.s.	n.s.	n.s.	n.s.	n.s.	-1.7716 (p = 0.0486)	-1.4336 (p = 0.0499)	2	-	-	-	-	-	-	-	-	-	-	-	-	-	-	-	-	-	+	-	-	-	-	-	-	-	-	-	-	-	-	-	-	-	-	-
PNOC	prepronociceptin	n.s.	-2.1091 (p = 0.0492)	-2.3253 (p = 0.0157)	n.s.	n.s.	n.s.	n.s.	n.s.	n.s.	n.s.	n.s.	-1.8247 (p = 0.0499)	3	-	-	-	-	-	-	-	-	-	-	-	-	-	-	-	-	-	-	-	-	-	-	-	-	-	-	-	-	+	-	-	-	-	-	-
PRF1	perforin 1	n.s.	n.s.	n.s.	n.s.	n.s.	n.s.	n.s.	n.s.	n.s.	n.s.	+1.4347 (p = 0.0486)	n.s.	1	-	-	-	-	-	-	-	+	-	-	-	-	-	-	-	+	-	-	-	-	-	-	-	-	-	+	-	-	+	-	-	+	+	+	+
PROM1	prominin 1	n.s.	n.s.	+2.4213 (p = 0.0440)	n.s.	n.s.	n.s.	n.s.	n.s.	n.s.	n.s.	n.s.	n.s.	1	-	-	-	-	-	-	-	-	-	-	-	-	-	-	-	-	-	-	-	-	-	-	-	-	-	-	-	-	+	-	-	+	+	-	+
PSMB10	proteasome 20S subunit beta 10	+0.9451 (p = 0.0459)	n.s.	n.s.	n.s.	+1.0042 (p = 0.0276)	n.s.	n.s.	n.s.	n.s.	n.s.	n.s.	n.s.	2	-	+	+	-	+	+	-	-	-	-	+	-	-	-	-	-	-	-	-	-	+	-	-	-	-	+	-	-	+	-	-	+	-	-	-
PSMB8	proteasome 20S subunit beta 8	n.s.	n.s.	n.s.	+1.2063 (p = 0.0314)	n.s.	n.s.	n.s.	n.s.	n.s.	n.s.	n.s.	n.s.	1	-	+	+	-	+	+	-	-	-	-	+	-	-	+	-	-	-	-	-	-	+	-	-	-	-	+	-	-	-	-	-	-	-	-	-
PVR	PVR cell adhesion molecule	n.s.	n.s.	n.s.	n.s.	n.s.	+1.3401 (p = 0.0270)	n.s.	n.s.	n.s.	n.s.	n.s.	n.s.	1	-	-	-	-	-	-	-	-	-	-	-	-	+	-	-	+	-	-	-	-	-	-	-	-	-	-	-	-	-	-	-	-	-	+	+
RASGRF1	Ras protein specific guanine nucleotide releasing factor 1	n.s.	n.s.	+2.0717 (p = 0.0466)	n.s.	n.s.	n.s.	n.s.	n.s.	n.s.	n.s.	n.s.	n.s.	1	-	-	-	-	-	-	-	-	-	-	-	-	-	-	-	-	+	-	-	-	-	-	-	-	-	-	-	+	-	-	-	-	-	-	-
RBL2	RB transcriptional corepressor like 2	n.s.	n.s.	n.s.	n.s.	+0.7463 (p = 0.0222)	n.s.	n.s.	n.s.	n.s.	n.s.	n.s.	n.s.	1	-	-	-	-	+	-	-	-	-	-	-	-	-	-	-	-	-	-	-	-	-	-	+	+	-	-	-	+	-	-	-	-	-	-	-
RORC	RAR related orphan receptor C	n.s.	n.s.	n.s.	+1.9499 (p = 0.0490)	n.s.	n.s.	n.s.	n.s.	n.s.	n.s.	n.s.	n.s.	1	-	-	-	-	-	-	-	-	-	-	-	-	-	-	-	-	-	-	-	-	-	-	-	-	-	-	-	-	+	-	-	+	-	-	-
RSAD2	radical S-adenosyl methionine domain containing 2	n.s.	n.s.	n.s.	n.s.	n.s.	n.s.	n.s.	n.s.	n.s.	n.s.	n.s.	-1.8110 (p = 0.0277)	1	-	-	-	-	-	-	-	-	-	-	-	-	-	+	-	-	-	-	-	-	-	-	-	-	-	-	-	-	-	-	-	+	-	-	-
S100A9	S100 calcium binding protein A9	n.s.	n.s.	n.s.	n.s.	n.s.	+2.8023 (p = 0.0270)	n.s.	n.s.	n.s.	n.s.	n.s.	n.s.	1	-	-	-	-	-	-	-	-	-	-	-	-	-	-	-	-	-	-	-	+	-	-	-	-	-	-	-	-	+	-	-	-	+	-	-
SAMD9	sterile alpha motif domain containing 9	n.s.	n.s.	n.s.	n.s.	n.s.	n.s.	n.s.	n.s.	n.s.	n.s.	n.s.	-1.0462 (p = 0.0243)	1	-	-	-	-	-	-	-	-	-	-	-	-	-	-	-	-	-	-	-	-	-	-	-	-	-	-	-	-	-	-	-	-	-	-	-
SBNO2	strawberry notch homolog 2	+1.0461 (p = 0.0185)	n.s.	+1.3712 (p = 0.0077)	n.s.	n.s.	+1.4586 (p = 0.0111)	n.s.	n.s.	n.s.	n.s.	n.s.	n.s.	3	-	-	-	-	-	-	-	-	-	-	-	-	-	-	-	-	-	-	-	-	-	-	-	-	-	-	-	-	-	-	-	-	+	-	-
SELP	selectin P	n.s.	n.s.	n.s.	n.s.	n.s.	n.s.	n.s.	n.s.	-1.3684 (p = 0.0238)	n.s.	n.s.	n.s.	1	-	-	-	-	-	-	-	-	-	-	-	-	+	-	-	-	-	-	-	-	-	-	-	-	-	-	-	-	+	-	-	+	-	+	-
SERPINB5	serpin family B member 5	n.s.	n.s.	n.s.	n.s.	-1.9173 (p = 0.0500)	n.s.	n.s.	n.s.	n.s.	n.s.	n.s.	n.s.	1	+	-	-	-	-	-	-	-	-	-	-	-	-	-	-	-	-	-	-	-	-	-	-	-	-	-	-	-	-	-	-	-	-	-	-
SGK1	serum/glucocorticoid regulated kinase 1	n.s.	n.s.	n.s.	n.s.	+1.8196 (p < 0.0001)	n.s.	n.s.	n.s.	n.s.	n.s.	n.s.	n.s.	1	-	-	-	-	-	-	-	-	-	-	-	-	-	-	-	-	-	-	+	-	-	-	+	-	-	-	-	-	-	+	-	-	-	-	-
SH2D1A	SH2 domain containing 1A	n.s.	n.s.	-1.2390 (p = 0.0428)	n.s.	n.s.	n.s.	n.s.	n.s.	n.s.	n.s.	n.s.	n.s.	1	-	-	-	-	-	-	-	-	-	-	-	-	-	-	-	-	-	-	-	-	-	-	-	-	-	-	-	-	+	-	-	-	-	-	-
SLC11A1	solute carrier family 11 member 1	n.s.	n.s.	n.s.	n.s.	-0.9117 (p = 0.0403)	n.s.	n.s.	n.s.	n.s.	n.s.	n.s.	n.s.	1	-	-	-	-	-	-	-	-	-	-	-	-	-	-	-	-	-	-	-	+	-	-	-	-	-	-	-	-	+	+	-	-	+	-	+
SLC7A5	solute carrier family 7 member 5	n.s.	n.s.	n.s.	n.s.	n.s.	+2.0628 (p = 0.0158)	n.s.	n.s.	n.s.	n.s.	n.s.	n.s.	1	-	-	-	-	-	-	-	-	-	-	-	-	-	-	-	-	-	-	+	-	-	-	-	-	-	-	-	-	-	+	-	-	-	-	-
SOCS1	suppressor of cytokine signaling 1	n.s.	n.s.	n.s.	n.s.	+1.2248 (p = 0.0392)	n.s.	n.s.	n.s.	n.s.	n.s.	n.s.	n.s.	1	-	+	-	-	-	-	-	-	-	-	-	-	-	+	+	-	-	-	-	-	-	-	-	-	-	-	-	+	-	-	-	-	+	-	-
SOX11	SRY-box transcription factor 11	-2.5787 (p = 0.0459)	n.s.	+3.1355 (p = 0.0440)	n.s.	n.s.	-4.6302 (p = 0.0002)	-4.8312 (p < 0.0001)	n.s.	n.s.	n.s.	n.s.	n.s.	4	-	-	-	-	-	-	-	-	-	-	-	-	-	-	-	-	-	-	-	-	-	-	-	-	+	-	-	+	-	-	-	+	-	-	-
SOX2	SRY-box transcription factor 2	n.s.	n.s.	+3.9195 (p = 0.0052)	n.s.	n.s.	n.s.	n.s.	-3.4975 (p = 0.0193)	n.s.	n.s.	n.s.	n.s.	2	-	-	-	-	-	-	-	-	-	-	-	-	-	-	-	-	-	-	-	-	-	-	-	-	+	-	-	+	-	-	-	+	-	-	-
SPP1	secreted phosphoprotein 1	n.s.	n.s.	n.s.	n.s.	n.s.	n.s.	n.s.	n.s.	+2.5008 (p = 0.0026)	n.s.	n.s.	n.s.	1	-	-	-	-	-	+	-	-	-	-	-	-	-	-	-	-	-	+	-	-	-	-	+	-	-	-	-	-	+	-	-	-	-	-	-
TCL1A	TCL1 family AKT coactivator A	n.s.	n.s.	-2.1514 (p = 0.0158)	n.s.	n.s.	n.s.	n.s.	n.s.	n.s.	n.s.	n.s.	n.s.	1	-	-	-	-	-	-	-	-	-	-	-	-	-	-	-	-	-	-	-	-	-	-	+	-	-	-	-	-	+	-	-	-	-	-	-
TGFB1	transforming growth factor beta 1	n.s.	n.s.	n.s.	n.s.	-1.1081 (p = 0.0276)	n.s.	n.s.	n.s.	n.s.	n.s.	n.s.	n.s.	1	-	-	-	-	-	-	-	-	-	-	-	-	-	-	-	-	+	+	-	-	-	-	-	+	-	-	-	+	-	-	-	-	+	-	+
TGFB3	transforming growth factor beta 3	n.s.	n.s.	n.s.	-1.0962 (p = 0.0417)	n.s.	n.s.	n.s.	n.s.	n.s.	n.s.	n.s.	n.s.	1	-	-	-	-	-	-	-	-	-	-	-	-	-	-	-	-	+	+	-	-	-	-	-	+	-	-	-	+	-	-	-	-	-	-	-
THY1	Thy-1 cell surface antigen	n.s.	+1.4453 (p = 0.0464)	n.s.	-1.2313 (p = 0.0490)	n.s.	n.s.	n.s.	n.s.	n.s.	n.s.	n.s.	n.s.	2	-	-	-	-	-	-	-	-	-	-	-	-	+	-	-	-	-	-	-	-	-	-	-	-	-	-	-	-	+	-	-	-	-	-	-
TLR2	toll like receptor 2	n.s.	n.s.	n.s.	n.s.	n.s.	-1.0759 (p = 0.0493)	n.s.	n.s.	n.s.	n.s.	n.s.	n.s.	1	-	-	-	-	-	-	-	-	-	-	-	-	-	-	-	-	-	-	-	+	-	-	+	-	-	-	-	-	+	-	-	-	+	-	-
TLR3	toll like receptor 3	n.s.	n.s.	n.s.	n.s.	+1.5071 (p = 0.0068)	n.s.	n.s.	n.s.	n.s.	n.s.	n.s.	n.s.	1	-	-	+	-	-	-	-	-	-	-	-	-	-	-	-	-	-	-	-	-	-	-	-	-	-	-	-	-	-	-	-	-	+	-	-
TLR7	toll like receptor 7	n.s.	n.s.	n.s.	n.s.	n.s.	n.s.	n.s.	+1.1027 (p = 0.0152)	n.s.	n.s.	n.s.	n.s.	1	-	-	-	-	-	-	-	-	-	-	-	-	-	-	-	-	-	-	-	-	-	-	-	-	-	-	-	-	-	-	-	-	+	-	-
TLR8	toll like receptor 8	n.s.	n.s.	n.s.	n.s.	n.s.	n.s.	n.s.	n.s.	n.s.	n.s.	n.s.	-1.9613 (p = 0.0496)	1	-	-	-	-	-	-	-	-	-	-	-	-	-	-	-	-	-	-	-	+	-	-	-	-	-	-	-	-	+	-	-	-	+	-	-
TNFRSF10C	TNF receptor superfamily member 10c	n.s.	n.s.	+2.1620 (p = 0.0208)	n.s.	+1.9948 (p = 0.0068)	+2.3516 (p = 0.0136)	+2.3468 (p = 0.0167)	n.s.	n.s.	n.s.	n.s.	+2.3283 (p = 0.0002)	5	-	-	-	-	-	-	-	-	-	-	-	-	-	-	-	-	-	-	-	-	-	-	-	-	-	-	+	-	-	-	-	+	+	-	-
TNFRSF11B	TNF receptor superfamily member 11b	n.s.	n.s.	n.s.	n.s.	n.s.	n.s.	n.s.	n.s.	n.s.	n.s.	n.s.	+1.6369 (p = 0.0499)	1	-	-	-	-	-	-	-	-	-	-	-	-	-	-	-	-	-	-	-	-	+	-	-	-	-	-	+	-	-	-	-	+	+	-	-
TNFRSF14	TNF receptor superfamily member 14	n.s.	n.s.	n.s.	+1.4277 (p = 0.0099)	n.s.	n.s.	n.s.	n.s.	n.s.	n.s.	n.s.	n.s.	1	-	-	-	-	-	+	-	-	-	-	-	-	-	-	-	-	-	-	-	-	+	-	-	-	-	-	+	-	-	-	-	+	+	-	-
TNFRSF18	TNF receptor superfamily member 18	n.s.	n.s.	n.s.	+3.4613 (p = 0.0032)	n.s.	n.s.	n.s.	-1.7708 (p = 0.0323)	n.s.	n.s.	n.s.	n.s.	2	-	-	-	-	-	-	-	-	-	-	-	-	-	-	-	-	-	-	-	-	+	-	-	-	-	-	+	-	-	-	-	+	+	-	-
TPSAB1/B2	tryptase alpha/beta 1 / beta 2	n.s.	n.s.	n.s.	n.s.	n.s.	n.s.	+2.5882 (p = 0.0099)	+1.9100 (p = 0.0323)	n.s.	n.s.	n.s.	+2.0937 (p = 0.0060)	3	-	-	-	-	-	-	-	-	-	-	-	-	-	-	-	-	-	-	-	-	-	-	-	-	-	-	-	-	+	-	-	+	-	-	-
TREM2	triggering receptor expressed on myeloid cells 2	n.s.	n.s.	n.s.	n.s.	n.s.	-1.9410 (p = 0.0060)	n.s.	n.s.	n.s.	n.s.	n.s.	n.s.	1	-	-	-	-	-	-	-	-	-	-	-	-	-	-	-	-	-	-	-	+	-	-	-	-	-	-	-	-	-	-	-	-	+	-	-
UBE2C	ubiquitin conjugating enzyme E2 C	-1.0658 (p = 0.0459)	n.s.	n.s.	n.s.	n.s.	n.s.	n.s.	n.s.	n.s.	n.s.	n.s.	n.s.	1	-	+	-	-	+	-	-	-	-	-	-	-	-	-	-	-	-	-	+	-	-	-	-	-	-	-	+	-	-	-	-	-	-	-	-
VCAN	versican	n.s.	+2.2580 (p = 0.0464)	n.s.	-1.9452 (p = 0.0377)	n.s.	n.s.	n.s.	n.s.	n.s.	n.s.	n.s.	n.s.	2	+	-	-	-	-	-	-	-	-	-	-	-	+	-	-	-	-	+	-	-	-	-	-	-	-	-	-	-	-	-	-	-	-	-	-
WDR76	WD repeat domain 76	n.s.	n.s.	n.s.	n.s.	n.s.	n.s.	n.s.	n.s.	n.s.	n.s.	-1.3796 (p = 0.0486)	n.s.	1	-	-	-	-	-	-	-	-	-	-	-	-	-	-	-	-	-	-	-	-	-	-	-	-	-	-	-	-	-	-	-	-	-	-	-
WNT7B	Wnt family member 7B	n.s.	n.s.	+2.3430 (p = 0.0077)	+1.8855 (p = 0.0314)	n.s.	n.s.	n.s.	n.s.	n.s.	n.s.	n.s.	n.s.	2	-	-	-	-	-	-	-	-	-	-	+	-	-	-	-	-	-	-	-	-	-	-	-	-	+	-	-	+	-	-	-	+	-	-	-
ZC3H12A	zinc finger CCCH-type containing 12A	+1.1294 (p = 0.0333)	n.s.	+1.3957 (p = 0.0295)	n.s.	n.s.	+1.4303 (p = 0.0493)	n.s.	n.s.	n.s.	n.s.	n.s.	n.s.	3	-	-	-	-	-	-	-	-	-	-	-	-	-	-	-	-	-	-	-	-	-	-	-	-	-	-	-	-	-	-	-	-	+	-	-
[truncated: 4 more columns]
