# Supplementary material for: High Tumor-Infiltrating Lymphocyte Count Is Associated with Distinct Gene Expression Profile and Longer Patient Survival in Advanced Ovarian Cancer
Source: Int J Mol Sci. 2023 Sep 5;24(18):13684. doi: 10.3390/ijms241813684 (PMC10530512; doi:10.3390/ijms241813684)
Supplement: Supplementary file 1 [file ijms-24-13684-s001.zip › ijms-2562375_Suppl_Table_S4.xlsx]

## Sheet: Munka1
Comparison	Annotation	Examining gene expression changes in both directions together				Examining gene expressions in the opposite directions separately
		OR (95% CI)	p-value	No. of DEGs	DEGs	Direction	OR (95% CI)	p-value	No. of DEGs	DEGs
Prognosis: Good (ref.) vs. Poor	Antigen Presentation	3,299 (1,1313 - Inf)	0.0331943	5 (out of 23)	HLA-DQA1/HLA-DQB1/HLA-DRB5/PSMB10/UBE2C	UP	5,262 (1,4598 - Inf)	0.016469	4 (out of 23)	HLA-DQA1/HLA-DQB1/HLA-DRB5/PSMB10
	Costimulatory Signaling	2,708 (1,0209 - Inf)	0.0464107	6 (out of 23)	CD69/DPP4/HLA-DQA1/HLA-DQB1/HLA-DRB5/PSMB10	UP	6,6647 (2,1918 - Inf)	0.00213628	6 (out of 23)	CD69/DPP4/HLA-DQA1/HLA-DQB1/HLA-DRB5/PSMB10
	Matrix Remodeling and Metastasis	3,584 (1,226 - Inf)	0.0251589	5 (out of 23)	COL11A1/COL11A2/COL17A1/COMP/MMP1	DOWN	5,4317 (1,1797 - Inf)	0.0339798	3 (out of 23)	COL11A1/COL11A2/COMP
	Myeloid Cell Activity	1,344 (0,5999 - Inf)	0.313035	10 (out of 23)	CD69/COL11A1/COL17A1/DPP4/HLA-DQB1/HLA-DRB5/MMP1/PDZK1IP1/SBNO2/ZC3H12A	UP	4,0078 (1,3152 - Inf)	0.0161914	9 (out of 23)	CD69/COL17A1/DPP4/HLA-DQB1/HLA-DRB5/MMP1/PDZK1IP1/SBNO2/ZC3H12A
ASA Physical Status score: I (ref.) vs. II	Antigen Presentation	5,262 (1,4598 - Inf)	0.016469	4 (out of 13)	BATF3/HLA-DQB1/HLA-DRB5/MRC1	UP	7,9154 (2,0387 - Inf)	0.00583366	4 (out of 13)	BATF3/HLA-DQB1/HLA-DRB5/MRC1
	Immune Cell Adhesion and Migration	4,6825 (1,4554 - Inf)	0.0141366	5 (out of 13)	CDH5/HLA-DQB1/HLA-DRB5/THY1/VCAN	UP	7,5161 (2,1073 - Inf)	0.00374083	5 (out of 13)	CDH5/HLA-DQB1/HLA-DRB5/THY1/VCAN
	Stromal Factors	2,7656 (0,7762 - Inf)	0.097437	4 (out of 13)	HLA-DQB1/HLA-DRB5/THY1/VCAN	UP	4,1646 (1,0843 - Inf)	0.0400214	4 (out of 13)	HLA-DQB1/HLA-DRB5/THY1/VCAN
ASA Physical Status score: II (ref.) vs. III	Myeloid Compartment	4,6009 (2,279 - Inf)	0.00018259	12 (out of 37)	ANGPT1/CCL20/CCL8/CD14/COL11A1/CXCL12/FOSL1/IL1RN/LAMB3/LYZ/MMP1/PDZK1IP1	UP	4,594 (1,7997 - Inf)	0.00365043	7 (out of 37)	CCL20/FOSL1/IL1RN/LAMB3/LYZ/MMP1/PDZK1IP1
	Myeloid Cell Activity	2,5292 (1,3643 - Inf)	0.00516691	22 (out of 37)	ANGPT1/CCL20/CCL8/CD14/CD163/CMKLR1/COL11A1/CXCL12/F2RL1/FAP/FOSL1/HLA-DQB1/HLA-DRB5/IL1RN/IL32/LAMB3/LYZ/MMP1/OAS1/PDZK1IP1/TNFRSF14/TNFRSF18	UP	2,3465 (1,0277 - Inf)	0.0439696	12 (out of 37)	CCL20/F2RL1/FOSL1/IL1RN/IL32/LAMB3/LYZ/MMP1/OAS1/PDZK1IP1/TNFRSF14/TNFRSF18
						DOWN	2,9552 (1,1248 - Inf)	0.0301418	10 (out of 37)	ANGPT1/CCL8/CD14/CD163/CMKLR1/COL11A1/CXCL12/FAP/HLA-DQB1/HLA-DRB5
	Stromal Factors	4,4997 (2,3449 - Inf)	6.28025e-05	15 (out of 37)	ANGPT1/CCL8/CCND2/CD14/COL11A1/CXCL12/F2RL1/FAP/HLA-DQB1/HLA-DRB5/ITGB3/LAMB3/MMP1/THY1/VCAN	DOWN	14,4322 (5,276 - Inf)	7.9209e-07	11 (out of 37)	ANGPT1/CCL8/CCND2/CD14/COL11A1/CXCL12/FAP/HLA-DQB1/HLA-DRB5/THY1/VCAN
Stage T: I (ref.) vs. II-III	Matrix Remodeling and Metastasis	3,2208 (1,419 - Inf)	0.00953661	8 (out of 41)	COL11A1/COMP/ICAM1/MMP1/MMP7/MMP9/NID2/TGFB1	DOWN	4,318 (1,4501 - Inf)	0.013846	5 (out of 41)	COL11A1/COMP/ICAM1/MMP9/TGFB1
	Common Signaling Pathways	1,7955 (0,952 - Inf)	0.0655034	14 (out of 41)	COL11A1/COMP/DUSP1/ICAM1/IHH/INHBA/KAT2B/MAP3K5/MMP7/PLA1A/PLA2G2A/RBL2/SOCS1/TGFB1	UP	2,6329 (1,1192 - Inf)	0.0302178	9 (out of 41)	DUSP1/IHH/KAT2B/MAP3K5/MMP7/PLA1A/PLA2G2A/RBL2/SOCS1
CD4 IHC categories: 0% (ref.) vs. 1-5%	Myeloid Compartment	3,6302 (1,3449 - Inf)	0.0160995	6 (out of 21)	COL17A1/OLR1/PDZK1IP1/S100A9/TLR2/TREM2	DOWN	26,7329 (2,9093 - Inf)	0.00396691	3 (out of 21)	OLR1/TLR2/TREM2
CD4 IHC categories: 0% (ref.) vs. 5% <	Matrix Remodeling and Metastasis	4,2161 (0,9527 - Inf)	0.0558798	3 (out of 12)	COL11A1/COL11A2/COMP	DOWN	38,0019 (4,1179 - Inf)	0.0015759	3 (out of 12)	COL11A1/COL11A2/COMP
	Common Signaling Pathways	3,5175 (1,1281 - Inf)	0.0329873	6 (out of 12)	BATF3/COL11A1/COL11A2/COMP/IL6/SOX11	DOWN	Inf (3,1395 - Inf)	0.0024622	4 (out of 12)	COL11A1/COL11A2/COMP/SOX11
	Immunometabolism	3,1526 (0,8677 - Inf)	0.0731315	4 (out of 12)	BATF3/CD70/IL12RB2/IL6	UP	6,3339 (1,4903 - Inf)	0.0161557	4 (out of 12)	BATF3/CD70/IL12RB2/IL6
	Killing of Cancer Cells	3,0748 (0,987 - Inf)	0.0522253	6 (out of 12)	CD70/IL12RB2/IL6/SOX11/TNFRSF10C/TPSAB1/B2	UP	5,1386 (1,2418 - Inf)	0.0259505	5 (out of 12)	CD70/IL12RB2/IL6/TNFRSF10C/TPSAB1/B2
	Myeloid Cell Activity	2,4923 (0,8111 - Inf)	0.0992531	7 (out of 12)	ARG2/BATF3/CD70/COL11A1/IL12RB2/IL6/TNFRSF10C	UP	5,373 (1,1858 - Inf)	0.0294201	6 (out of 12)	ARG2/BATF3/CD70/IL12RB2/IL6/TNFRSF10C
CD8 IHC categories: 0-5% (ref.) vs. 6-15%	Immune Cell Adhesion and Migration	3,6759 (0,4865 - Inf)	0.157658	2 (out of 6)	CD6/SELP	DOWN	14,7084 (1,1407 - Inf)	0.0401808	2 (out of 6)	CD6/SELP
	Immune Cell Localization to Tumors	7,4192 (1,0598 - Inf)	0.0429187	5 (out of 6)	CD6/CXCL5/NFAM1/SELP/SPP1	DOWN	Inf (0,8658 - Inf)	0.0652018	3 (out of 6)	CD6/NFAM1/SELP
CD8 IHC categories: 6-15% (ref.) vs. 15% <	Lymphoid Compartment	3,4853 (0,9749 - Inf)	0.0536281	4 (out of 13)	CD6/IL11/IL12RB2/PRF1	UP	7,8226 (1,3932 - Inf)	0.0232658	3 (out of 13)	CD6/IL12RB2/PRF1
	Immune Cell Localization to Tumors	1,7097 (0,584 - Inf)	0.24528	7 (out of 13)	CD6/CXCL6/IL11/IL12RB2/LILRA5/NFAM1/PRF1	UP	7,4192 (1,0598 - Inf)	0.0429187	5 (out of 13)	CD6/IL12RB2/LILRA5/NFAM1/PRF1
	Myeloid Cell Activity	2,0729 (0,7078 - Inf)	0.150336	7 (out of 13)	CXCL6/IL11/IL12RB2/IL6/LILRA5/NFAM1/PRF1	UP	8,976 (1,2814 - Inf)	0.0252598	5 (out of 13)	IL12RB2/IL6/LILRA5/NFAM1/PRF1
CD45 IHC categories: 0-15% (ref.) vs. 15% <	Myeloid Compartment	3,2118 (1,0805 - Inf)	0.0388387	5 (out of 19)	C5AR1/CD47/CRABP2/CXCL6/TLR8	DOWN	9,0015 (2,1079 - Inf)	0.00545639	4 (out of 19)	CD47/CRABP2/CXCL6/TLR8
	Killing of Cancer Cells	2,7641 (1,1405 - Inf)	0.0279772	9 (out of 19)	BBC3/CD47/CD70/IL12RB2/IL6/RSAD2/TNFRSF10C/TNFRSF11B/TPSAB1/B2	UP	5,407 (1,642 - Inf)	0.00712945	7 (out of 19)	BBC3/CD70/IL12RB2/IL6/TNFRSF10C/TNFRSF11B/TPSAB1/B2
	Myeloid Cell Activity	2,4265 (1,0146 - Inf)	0.0468636	11 (out of 19)	BATF3/C5AR1/CD47/CD70/CRABP2/CXCL6/IL12RB2/IL6/TLR8/TNFRSF10C/TNFRSF11B	UP	3,1212 (0,9501 - Inf)	0.0593834	7 (out of 19)	BATF3/C5AR1/CD70/IL12RB2/IL6/TNFRSF10C/TNFRSF11B
	T-cell Priming and Activation	2,827 (1,139 - Inf)	0.0288908	8 (out of 19)	BATF3/CD28/CD70/IL12RB2/RSAD2/TLR8/TNFRSF10C/TNFRSF11B	UP	4,678 (1,4311 - Inf)	0.0137796	6 (out of 19)	BATF3/CD28/CD70/IL12RB2/TNFRSF10C/TNFRSF11B
	Cell Cycle and Proliferation	2,4003 (0,5781 - Inf)	0.162707	3 (out of 19)	CD70/TNFRSF10C/TNFRSF11B	UP	4,8479 (1,0759 - Inf)	0.0421932	3 (out of 19)	CD70/TNFRSF10C/TNFRSF11B
